# Supplementary material for: Detailed Comparison of Acoustic Signals from Rehabilitated and Wild Franciscanas (Pontoporia blainvillei) Dolphins
Source: Animals (Basel). 2024 Aug 22;14(16):2436. doi: 10.3390/ani14162436 (PMC11350683; doi:10.3390/ani14162436)
Supplement: Supplementary file 1 [file animals-14-02436-s001.zip]

Archive with 1 entries (1 files):
- animals-3131295-supplementary.pdf
